# Supplementary material for: Mixed Transcriptome Analysis Revealed the Possible Interaction Mechanisms between Zizania latifolia and Ustilago esculenta Inducing Jiaobai Stem-Gall Formation
Source: Int J Mol Sci. 2021 Nov 12;22(22):12258. doi: 10.3390/ijms222212258 (PMC8618054; doi:10.3390/ijms222212258)
Supplement: Supplementary file 1 [file ijms-22-12258-s001.zip]

Archive with 25 entries (25 files):
- Supplementary caption.pdf
- Supplementary Materials Figures/Fig. S1.jpg
- Supplementary Materials Figures/Fig. S2.jpg
- Supplementary Materials Figures/Fig. S3.jpg
- Supplementary Materials Figures/Fig. S4.jpg
- Supplementary Materials Figures/Fig. S5.jpg
- Supplementary Materials Figures/Fig. S6.pdf
- Supplementary Materials Figures/Fig. S7.pdf
- Supplementary Materials Figures/Fig. S8.jpg
- Supplementary Materials Figures/Fig. S9.jpg
- Supplementary Materials Figures/Supplementary materials Figure Captions.pdf
- Supplementary Materials tables/Supplementary materials Table S1.pdf
- Supplementary Materials tables/Supplementary materials Table S10.xlsx
- Supplementary Materials tables/Supplementary materials Table S11.xlsx
- Supplementary Materials tables/Supplementary materials Table S12.xls
- Supplementary Materials tables/Supplementary materials Table S13.xlsx
- Supplementary Materials tables/Supplementary materials Table S2.xlsx
- Supplementary Materials tables/Supplementary materials Table S3.xlsx
- Supplementary Materials tables/Supplementary materials Table S4.xlsx
- Supplementary Materials tables/Supplementary materials Table S5.xlsx
- Supplementary Materials tables/Supplementary materials Table S6.xlsx
- Supplementary Materials tables/Supplementary materials Table S7.xls
- Supplementary Materials tables/Supplementary materials Table S8.xlsx
- Supplementary Materials tables/Supplementary materials Table S9.xlsx
- Supplementary results.pdf
