# Supplementary material for: Mixed Transcriptome Analysis Revealed the Possible Interaction Mechanisms between Zizania latifolia and Ustilago esculenta Inducing Jiaobai Stem-Gall Formation
Source: Int J Mol Sci. 2021 Nov 12;22(22):12258. doi: 10.3390/ijms222212258 (PMC8618054; doi:10.3390/ijms222212258)
Supplement: Supplementary file 1 [file ijms-22-12258-s001.zip › Supplementary Materials tables/Supplementary materials Table S10.xlsx]

## Sheet: Table S10
Table S10 The expression profiles of genes involved in IAA biosynthesis in U. esculenta and Z. latifolia
Species	Pathways	Gene name	Gene ID	-10 d	-10 d	-10 d	0 d	0 d	0 d	log2(0 d/-10 d)	Qvalue(-10 d-vs-0 d)	Pvalue(-10 d-vs-0 d)
				FPKM	FPKM	FPKM	FPKM	FPKM	FPKM
U. esculenta	IPyA	TAM	GME1810_g	343.52	429.77	205.72	82.29	90.07	197.79	-1.44	1.37e-254	3.63e-256
			GME6257_g	47.71	53.79	37.19	24.15	37.41	59.96	-0.22	0.0307616	0.0645276
		IPDC	GME2840_g	260.4	152.93	309.37	199.61	121.81	72.59	-0.83	1.39e-87	9.62e-89
		IAD	GME621_g	4.66	2.95	2.79	0.76	0.78	1.02	-1.99	5.81747e-06	5.53432e-06
			GME4730_g	740.19	1418.6	941.87	1093.38	1363.82	1979.29	0.45	8.15e-153	3.06e-154
			GME6394_g	5.71	9.34	9.39	2.5	2.06	4.85	-1.43	2.12e-09	1.31e-09
			GME6395_g	2.49	3.12	5.81	2.62	2.02	3.06	-0.6	0.0372855	0.08054
	IAM	IaaM	GME5774_g	6.07	13.7	13.64	17.13	7.54	5.47	-0.19	0.100102	0.254665
		IaaH	GME5840_g	84.35	129.14	69.94	58.17	78.77	90.14	-0.37	4.88e-09	3.11e-09
			GME6749_g	12.09	12.29	7.7	4.63	7.14	18.28	-0.12	0.175736	0.509412
	IAN	Nitrilase	GME1046_g	35.28	37.15	22.42	9.74	31.12	39.45	-0.26	0.0220963	0.0441291
			GME2826_g	9.38	17.95	11.33	10.14	7.48	20.77	-0.08	0.206368	0.627277
Z. latlfolia	IPyA	TAA	Zlat_10020352	0	0.02	0	0.03	0.02	0	1.61	0.118648	0.298914
			Zlat_10036150	14.9	8.86	8.56	3.21	6.81	10.35	-0.62	3.27e-40	1.62e-40
			Zlat_10029220	0.1	0.06	0.1	0.08	0.57	0.58	2.24	6.05e-09	7.43e-09
			Zlat_10033167	38.2	26.09	35.08	18.27	26.31	26.35	-0.49	1.31e-75	3.88e-76
		YUCCA	Zlat_10027383	0.03	0.07	0.03	0	0	0	—	—	—
			Zlat_10004518	3.42	4.56	4.44	2.27	4.09	3.54	-0.34	1.24e-30	7.51e-31
			Zlat_10004101	16.26	20.26	19.9	9.98	18.38	24.77	-0.03	0.054301	0.124647
			Zlat_10029766	0.78	0.47	0.39	0.66	0.6	0.36	-0.03	0.295583	0.880359
			Zlat_10013524	0	0	0.04	0	0	0	—	—	—
			Zlat_10029560	0.14	0.16	0.1	0.02	0.03	0.18	-0.78	0.0459104	0.103967
			Zlat_10017358	0.18	0.1	0.03	0.02	0.03	0.1	-1.05	0.0286121	0.0620842
			Zlat_10020875	—	—	—	—	—	—	—	—	—
			Zlat_10038559	3.67	2.08	3.47	18.15	13.93	12.59	2.17	0	0
			Zlat_10020360	0	0	0	0.02	0	0	—	—	—
			Zlat_10002766	0.62	0.62	0.49	0.69	0.88	0.74	0.42	0.0078488	0.0154783
			Zlat_10020876	—	—	—	—	—	—	—	—	—
	IAM	IAMH	Zlat_10032813	26.09	21.45	23.16	18.52	21.6	18.37	-0.28	1.85537e-16	1.67227e-16
Note: “—” represented that the gene expression is not detected in transcriptome data.
