# Supplementary material for: Mixed Transcriptome Analysis Revealed the Possible Interaction Mechanisms between Zizania latifolia and Ustilago esculenta Inducing Jiaobai Stem-Gall Formation
Source: Int J Mol Sci. 2021 Nov 12;22(22):12258. doi: 10.3390/ijms222212258 (PMC8618054; doi:10.3390/ijms222212258)
Supplement: Supplementary file 1 [file ijms-22-12258-s001.zip › Supplementary Materials tables/Supplementary materials Table S11.xlsx]

## Sheet: Table S11
Table S11 C2H2 zinc finger proteins of U. esculenta
Gene ID	Nucleotide length (bp)	Amino acid length (aa)
GME1129_g	680	2040
GME1371_g	270	840
GME1677_g	880	2640
GME2107_g	1820	5460
GME2112_g	1840	5520
GME2148_g	1260	3780
GME2279_g	920	2760
GME2468_g	1707	5121
GME2694_g	1360	4080
GME2714_g	780	2340
GME28_g	973	2919
GME3058_g	1080	3240
GME3109_g	800	2400
GME3224_g	660	1980
GME33_g	1020	3060
GME3611_g	1000	3000
GME4156_g	1660	4980
GME4615_g	1180	3540
GME4689_g	3160	9480
GME4770_g	860	2580
GME4878_g	1100	3300
GME4958_g	800	2400
GME5628_g	1160	3480
GME5686_g	420	1260
GME5701_g	1980	5940
GME591_g	820	2460
GME5963_g	1981	5941
GME6072_g	1080	3240
GME6078_g	540	1620
GME6174_g	1040	3120
GME6260_g	800	2400
GME6396_g	1380	4140
GME651_g	780	2340
GME7033_g	720	2160
GME920_g	940	2820
