# Supplementary material for: Mixed Transcriptome Analysis Revealed the Possible Interaction Mechanisms between Zizania latifolia and Ustilago esculenta Inducing Jiaobai Stem-Gall Formation
Source: Int J Mol Sci. 2021 Nov 12;22(22):12258. doi: 10.3390/ijms222212258 (PMC8618054; doi:10.3390/ijms222212258)
Supplement: Supplementary file 1 [file ijms-22-12258-s001.zip › Supplementary Materials tables/Supplementary materials Table S12.xls]

## Sheet: Table S12
Table S12 Prediction of GME5963_g binding sites in the promoter region of ZlYUCCA9
TF Family	sequence name	start	stop	matched sequence
GME5963_g	ZlYUCCA9	158	172	CAATAACTTGTAGGC
		466	480	ACCATAACATTAGTG
		750	764	ACGATAAGAGTGATG
