# Supplementary material for: Mixed Transcriptome Analysis Revealed the Possible Interaction Mechanisms between Zizania latifolia and Ustilago esculenta Inducing Jiaobai Stem-Gall Formation
Source: Int J Mol Sci. 2021 Nov 12;22(22):12258. doi: 10.3390/ijms222212258 (PMC8618054; doi:10.3390/ijms222212258)
Supplement: Supplementary file 1 [file ijms-22-12258-s001.zip › Supplementary Materials tables/Supplementary materials Table S13.xlsx]

## Sheet: Table S13
Table S13 Primer sequences for qRT-PCR
species	Genename	Gene ID	Forward primer (5′ - 3′)	Reverse primer (5′ - 3′)
U. esculenta	β-Actin	KU302684.1	CAATGGTTCGGGAATGTGC	GGGATACTTGAGCGTGAGGA
	TAM	GME1810_g	TGCACAAGAGGGAAACTG	GGGCGACTCGACCAAAAT
		GME6257_g	CATCCGCAAATACAATCT	GAACCTCACCACCCTACC
	IPDC	GME2840_g	CATCGGCTACTCGCACTATC	AATCACCTGGTCCTGCTCTT
	IAD	GME621_g	TGAAGGAAAGGGAGAGGTG	CGACGGGGAAGTTGAAAGC
		GME4730_g	GGTGTCCGAAAGGGCAATGA	CTGAAGACGGCAGCAGCAAG
		GME6394_g	GATGTGAGGGCGGGTTGC	ATGTCGGAGGGGTTGATG
		GME6395_g	CGAGGACGAAACCCACAAGG	TCGCAGAGAGGAGTGAAAGG
	IaaM	GME5840_g	CGATTCCGTTGTTGATTTTCC	ACCACTAGCCAGCTTTTTGAG
		GME6749_g	TTCTTTCTTCAAGCATCCCG	CACATACTCTCCTACCCCCT
	IaaH	GME5774_g	ACCCTCGCAACCCAAACAC	AAGACCCGCTCCGACAATC
	C2H2	GME3058_g	GAGCACTACTGCGGAGACCTAC	CAACATTCGTAAACTCATCCTGTC
		GME5963_g	AGCGATAGCGAGGCTCATTC	CGCCGAGATGGATGGATAGG
Z. latlfolia	18S rRNA	XR_003238821.1	ATGATAACTCGACGGATCGC	CTTGGATGTGGTAGCCGTTT
	TAA	Zlat_10020352	ATACTCCGACGATGATGGCG	CTCGTACATCGTAGGGTCGC
		Zlat_10036150	GTACACGCCCATCACCAAGA	CTTGGTCATCTTCTCCGCGA
		Zlat_10029220	TCGCCCGTTCCCTACTACTC	TGGTCATGCATCCGTACTCG
		Zlat_10033167	GCGCTGATAAGGGACGAGAA	GTAGCCGAAGGCGAAGATGT
	YUCCA	Zlat_10027383	GGGAAGAAGGTGTTGGTCGT	CGATGCCGAATGTGGAGAGA
		Zlat_10004518	GGGTTCCCGGACCAATCATC	GAAGCTCACAGAACTGGCGA
		Zlat_10004101	GAGGTCGGAGGAGTTTGA	CGAGTACAGCCCGTTCATC
		Zlat_10029766	TTGTGGACGGCAGGATTGAA	ACACTCCTAACAGACCACGC
		Zlat_10013524	CCTAGGGAGAGGTTCGTGGA	GGTGGCAACGACAAGGAAAC
		Zlat_10029560	CACGTCGCCGAGTACAAGTC	TTGTGGTCGCAGAGGTCAAG
		Zlat_10017358	AGTTCGACATCAAGCCGGAG	AGCGGCAAAGGTACTCCTTC
		Zlat_10020875	GTCTAGGAGGCATTGGGTCG	CCGGATTTGTAGGCCGATGA
		Zlat_10038559	CACCAGCTTATCCCGTCATT	AGCGAATACGATAGCTTCAAAG
		Zlat_10020360	CATGTGCTTCGTCGTCTTCG	GTGCTACCGCGGATACTCTT
		Zlat_10002766	AAGGCATCACCTCCGTAT	GCCACCAGCATCCAAG
		Zlat_10020876	CCAGTCCCTGGCCTAAATGG	ATGTGTACCGGGCTACGAAC
