# Supplementary material for: Mixed Transcriptome Analysis Revealed the Possible Interaction Mechanisms between Zizania latifolia and Ustilago esculenta Inducing Jiaobai Stem-Gall Formation
Source: Int J Mol Sci. 2021 Nov 12;22(22):12258. doi: 10.3390/ijms222212258 (PMC8618054; doi:10.3390/ijms222212258)
Supplement: Supplementary file 1 [file ijms-22-12258-s001.zip › Supplementary Materials tables/Supplementary materials Table S2.xlsx]

## Sheet: Table S2
Table S2 GO enrichment analysis of DEGs of U. esculenta in the initial stage of stem gall formation
GO Term ID	GO Term	Level 1	Level 2	Term Candidate Gene Num	Total Candidate Gene Num	Term Gene Num	Total Gene Num	Rich Ratio	P-value	Q-value
GO:0016021	integral component of membrane	cellular_component	membrane part	48	81	1023	2722	0.0469208	4.83141e-05	0.0189571
GO:0031224	intrinsic component of membrane	cellular_component	membrane part	48	81	1028	2722	0.0466926	5.59207e-05	0.0189571
GO:0010286	heat acclimation	biological_process	response to stimulus	2	63	3	2491	0.666667	0.00185834	0.139995
GO:0016491	oxidoreductase activity	molecular_function	catalytic activity	23	95	401	3199	0.0573566	0.00109495	0.139995
GO:0034605	cellular response to heat	biological_process	cellular process	2	63	3	2491	0.666667	0.00185834	0.139995
GO:0043335	protein unfolding	biological_process	cellular process	2	63	3	2491	0.666667	0.00185834	0.139995
GO:0044425	membrane part	cellular_component	membrane part	48	81	1140	2722	0.0421053	0.00103421	0.139995
GO:0055085	transmembrane transport	biological_process	localization	12	63	183	2491	0.0655738	0.00165021	0.139995
GO:0070370	cellular heat acclimation	biological_process	cellular process	2	63	3	2491	0.666667	0.00185834	0.139995
GO:0004601	peroxidase activity	molecular_function	antioxidant activity	3	95	10	3199	0.3	0.00261684	0.161292
GO:0051787	misfolded protein binding	molecular_function	binding	2	95	3	3199	0.666667	0.00256788	0.161292
GO:0016020	membrane	cellular_component	membrane	49	81	1222	2722	0.0400982	0.00301552	0.170377
GO:0020037	heme binding	molecular_function	binding	5	95	40	3199	0.125	0.00600344	0.239431
GO:0035967	cellular response to topologically incorrect protein	biological_process	cellular process	2	63	5	2491	0.4	0.00599425	0.239431
GO:0046906	tetrapyrrole binding	molecular_function	binding	5	95	40	3199	0.125	0.00600344	0.239431
GO:0051788	response to misfolded protein	biological_process	response to stimulus	2	63	5	2491	0.4	0.00599425	0.239431
GO:0071218	cellular response to misfolded protein	biological_process	cellular process	2	63	5	2491	0.4	0.00599425	0.239431
GO:0004497	monooxygenase activity	molecular_function	catalytic activity	5	95	42	3199	0.119048	0.00740726	0.244889
GO:0005506	iron ion binding	molecular_function	binding	5	95	42	3199	0.119048	0.00740726	0.244889
GO:0005975	carbohydrate metabolic process	biological_process	metabolic process	9	63	140	2491	0.0642857	0.00758505	0.244889
GO:0016684	oxidoreductase activity, acting on peroxide as acceptor	molecular_function	catalytic activity	3	95	14	3199	0.214286	0.007281	0.244889
GO:0016742	hydroxymethyl-, formyl- and related transferase activity	molecular_function	catalytic activity	2	95	5	3199	0.4	0.00823192	0.253693
GO:0042026	protein refolding	biological_process	cellular process	2	63	6	2491	0.333333	0.00884525	0.260743
GO:0016744	transferase activity, transferring aldehyde or ketonic groups	molecular_function	catalytic activity	2	95	6	3199	0.333333	0.01211	0.330389
GO:0035966	response to topologically incorrect protein	biological_process	response to stimulus	2	63	7	2491	0.285714	0.0121825	0.330389
GO:0006631	fatty acid metabolic process	biological_process	cellular process	4	63	41	2491	0.097561	0.0186765	0.47259
GO:0009266	response to temperature stimulus	biological_process	response to stimulus	2	63	9	2491	0.222222	0.020214	0.47259
GO:0009408	response to heat	biological_process	response to stimulus	2	63	9	2491	0.222222	0.020214	0.47259
GO:0016209	antioxidant activity	molecular_function	antioxidant activity	3	95	20	3199	0.15	0.02005	0.47259
GO:0003824	catalytic activity	molecular_function	catalytic activity	67	95	1929	3199	0.034733	0.0234481	0.529928
GO:0000028	ribosomal small subunit assembly	biological_process	cellular component organization or biogenesis	2	63	13	2491	0.153846	0.0410461	0.559686
GO:0000162	tryptophan biosynthetic process	biological_process	cellular process	1	63	2	2491	0.5	0.0499524	0.559686
