# Supplementary material for: Mixed Transcriptome Analysis Revealed the Possible Interaction Mechanisms between Zizania latifolia and Ustilago esculenta Inducing Jiaobai Stem-Gall Formation
Source: Int J Mol Sci. 2021 Nov 12;22(22):12258. doi: 10.3390/ijms222212258 (PMC8618054; doi:10.3390/ijms222212258)
Supplement: Supplementary file 1 [file ijms-22-12258-s001.zip › Supplementary Materials tables/Supplementary materials Table S3.xlsx]

## Sheet: Table S3
Table S3 KEGG enrichment analysis of DEGs of U. esculenta in the initial stage of stem gall formation
No.	Pathway ID	Pathway annotation	Number of DEGs	Number of up-regulated DEGs	Number of down-regulated DEGs	Q-value
1	ko01130	Biosynthesis of antibiotics	20	7	13	0.03229
2	ko00010	Glycolysis / Gluconeogenesis	7	1	6	0.04197
3	ko00053	Ascorbate and aldarate metabolism	4	2	2	0.04197
4	ko00280	Valine, leucine and isoleucine degradation	7	3	4	0.04197
5	ko00330	Arginine and proline metabolism	6	2	4	0.04197
