# Supplementary material for: Mixed Transcriptome Analysis Revealed the Possible Interaction Mechanisms between Zizania latifolia and Ustilago esculenta Inducing Jiaobai Stem-Gall Formation
Source: Int J Mol Sci. 2021 Nov 12;22(22):12258. doi: 10.3390/ijms222212258 (PMC8618054; doi:10.3390/ijms222212258)
Supplement: Supplementary file 1 [file ijms-22-12258-s001.zip › Supplementary Materials tables/Supplementary materials Table S4.xlsx]

## Sheet: Table S4 
Table S4 List of DEGs of U. esculenta involved in KEGG pathways in the initial stage of stem gall formation
Gene ID	KEGG pathways Level 1	KEGG pathways Level 2	log2(0d/-10d)	Nr
BGI_novel_G000001	Cellular Processes	Transport and catabolism	-1.40579	Novel gene
GME2537_g	Cellular Processes	Transport and catabolism	1.95498	Conserved hypothetical protein
GME3058_g	Cellular Processes	Transport and catabolism	1.03959	Saccharopine dehydrogenase
GME3535_g	Cellular Processes	Transport and catabolism	-1.18435	Hypothetical protein
GME4757_g	Cellular Processes	Transport and catabolism	1.7859	Conserved hypothetical protein
GME5149_g	Cellular Processes	Transport and catabolism	1.55447	Conserved hypothetical protein
GME6967_g	Cellular Processes	Transport and catabolism	-1.10266	Hypothetical protein
GME3196_g	Cellular Processes; Environmental Information Processing	Signal transduction;Cell growth and death	-1.14687	Related to serine/threonine protein kinase
GME230_g	Cellular Processes; Environmental Information Processing	Signal transduction;Transport and catabolism	-1.72314	Hypothetical protein
GME6291_g	Cellular Processes; Metabolism	Amino acid metabolism;Transport and catabolism;Metabolism of cofactors and vitamins;Global and overview maps;Nucleotide metabolism	1.32303	Permease of the major facilitator superfamily
GME2005_g	Cellular Processes; Metabolism	Global and overview maps;Transport and catabolism	1.46657	Hypothetical protein
GME2906_g	Environmental Information Processing	Membrane transport	-2.95863	Pleiotropic drug resistance abc transporter
GME5929_g	Environmental Information Processing	Membrane transport	-1.03855	Hypothetical protein
GME1189_g	Environmental Information Processing	Signal transduction	-1.34326	Hypothetical protein
GME1190_g	Environmental Information Processing	Signal transduction	-1.43463	Conserved hypothetical protein, partial
GME1462_g	Environmental Information Processing	Signal transduction	1.25983	Hypothetical protein
GME2542_g	Environmental Information Processing	Signal transduction	1.72298	Hypothetical protein
GME4428_g	Environmental Information Processing	Signal transduction	-1.08316	Conserved hypothetical protein
GME5311_g	Environmental Information Processing	Signal transduction	-1.32078	Hypothetical protein
GME6509_g	Environmental Information Processing	Signal transduction	-1.28417	Conserved hypothetical protein
GME946_g	Environmental Information Processing	Signal transduction	-1.21749	Uncharacterized protein
GME985_g	Environmental Information Processing	Signal transduction	-1.5336	Hypothetical protein
GME918_g	Environmental Information Processing; Cellular Processes	Transport and catabolism;Signal transduction	1.4848	Uncharacterized protein
GME2366_g	Environmental Information Processing; Metabolism	Global and overview maps;Signal transduction;Carbohydrate metabolism	-1.11505	Hypothetical protein
GME3283_g	Environmental Information Processing;Metabolism	Lipid metabolism;Carbohydrate metabolism;Metabolism of cofactors and vitamins;Global and overview maps;Signal transduction	1.379	Related to neutral amino acid permease
GME5690_g	Environmental Information Processing; Metabolism	Signal transduction;Carbohydrate metabolism;Global and overview maps	1.41616	Hypothetical protein
GME1595_g	Genetic Information Processing	Folding, sorting and degradation	-1.06821	Related to Mannose-6-phosphate isomerase
GME6097_g	Genetic Information Processing	Folding, sorting and degradation	1.16585	Chaperone bip
GME1328_g	Genetic Information Processing	Folding, sorting and degradation;Replication and repair	-6.81955	Hypothetical protein
GME2671_g	Genetic Information Processing	Replication and repair	2.19529	Predicted transporter
GME4836_g	Genetic Information Processing	Transcription	-1.30683	Rna-binding domain-containing protein
GME6125_g	Genetic Information Processing	Transcription	-1.03811	Related to TAF9-TFIID and SAGA subunit
GME6808_g	Genetic Information Processing	Transcription;Translation	5.43272	Related to nuclear matrix protein p84
GME1007_g	Genetic Information Processing	Translation	1.85544	Hypothetical protein
GME1055_g	Genetic Information Processing	Translation	1.01008	40S ribosomal protein S7
GME2653_g	Genetic Information Processing	Translation	1.0901	40S ribosomal protein S10
GME2881_g	Genetic Information Processing	Translation	-2.14456	C-5 sterol desaturase
GME374_g	Genetic Information Processing	Translation	1.43511	Ribosomal 60S subunit protein L13
GME6615_g	Genetic Information Processing; Metabolism	Glycan biosynthesis and metabolism;Translation;Global and overview maps	-1.07381	Hypothetical protein
GME5699_g	Genetic Information Processing; Metabolism	Translation;Global and overview maps	1.46594	Ribosomal 60S subunit protein L39
GME1810_g	Metabolism	Amino acid metabolism;Global and overview maps	-1.43962	Aromatic amino acid aminotransferase
GME3221_g	Metabolism	Amino acid metabolism;Global and overview maps	-1.0943	Hypothetical protein
GME441_g	Metabolism	Amino acid metabolism;Global and overview maps	1.26151	Hypothetical protein
GME952_g	Metabolism	Amino acid metabolism;Global and overview maps	-1.7628	Arginase
GME5058_g	Metabolism	Amino acid metabolism;Global and overview maps;Metabolism of other amino acids	1.04837	Ornithine decarboxylase
GME7037_g	Metabolism	Amino acid metabolism;Global and overview maps;Nucleotide metabolism	1.43223	ADE4-amidophosphoribosyltransferase
GME1239_g	Metabolism	Amino acid metabolism;Nucleotide metabolism;Global and overview maps	2.40869	Permease of the major facilitator superfamily
GME6512_g	Metabolism	Biosynthesis of other secondary metabolites;Global and overview maps	-1.25138	Hypothetical protein
GME1171_g	Metabolism	Carbohydrate metabolism	-1.11921	3-oxoacyl-(acyl-carrier-protein) reductase
GME229_g	Metabolism	Carbohydrate metabolism	1.06719	Beta exoglucosidase protein
GME5930_g	Metabolism	Carbohydrate metabolism	-1.55077	Nadp-dependent mannitol dehydrogenase
GME6969_g	Metabolism	Carbohydrate metabolism	1.72051	Chitin synthase class I
GME79_g	Metabolism	Carbohydrate metabolism;Amino acid metabolism;Global and overview maps	5.48916	Helicase of the DEAD superfamily
GME1492_g	Metabolism	Carbohydrate metabolism;Global and overview maps	1.50752	Related to Chitinase
GME1593_g	Metabolism	Carbohydrate metabolism;Global and overview maps	-1.8272	Hypothetical protein
GME1594_g	Metabolism	Carbohydrate metabolism;Global and overview maps	-2.8397	Hypothetical protein
GME2030_g	Metabolism	Carbohydrate metabolism;Global and overview maps	-1.5506	Conserved hypothetical protein
GME2298_g	Metabolism	Carbohydrate metabolism;Global and overview maps	1.13415	UDP-glucose 6-dehydrogenase
GME2386_g	Metabolism	Carbohydrate metabolism;Global and overview maps	-1.24549	Related to transaldolase
GME2816_g	Metabolism	Carbohydrate metabolism;Global and overview maps	-1.09145	Related to thermoresistant gluconokinase
GME6279_g	Metabolism	Carbohydrate metabolism;Global and overview maps	5.78594	Uncharacterized protein
GME6410_g	Metabolism	Carbohydrate metabolism;Global and overview maps	-1.00918	Maltase
GME336_g	Metabolism	Carbohydrate metabolism;Global and overview maps;Lipid metabolism	-4.15289	Related to ADH6-NADPH-dependent alcohol dehydrogenase
GME6343_g	Metabolism	Energy metabolism	-1.10197	Dioxygenases related to 2-nitropropane dioxygenase
GME3706_g	Metabolism	Global and overview maps;Amino acid metabolism	1.72642	TYR1-prephenate dehydrogenase (NADP+)
GME6843_g	Metabolism	Global and overview maps;Amino acid metabolism	1.50268	Hypothetical protein
GME2821_g	Metabolism	Global and overview maps;Carbohydrate metabolism	1.90222	Hypothetical protein
GME3388_g	Metabolism	Global and overview maps;Carbohydrate metabolism	-1.10459	Glycoside hydrolase family 9 protein
GME4443_g	Metabolism	Global and overview maps;Carbohydrate metabolism	-1.07289	Conserved hypothetical protein
GME5210_g	Metabolism	Global and overview maps;Carbohydrate metabolism	1.5466	Hypothetical protein PANT_7d00178
GME5476_g	Metabolism	Global and overview maps;Carbohydrate metabolism	1.36324	Uncharacterized protein
GME2896_g	Metabolism	Global and overview maps;Carbohydrate metabolism;Amino acid metabolism;Lipid metabolism;Metabolism of other amino acids	1.14249	Aldehyde dehydrogenase
GME1592_g	Metabolism	Global and overview maps;Energy metabolism	-1.53098	Transketolase
GME5593_g	Metabolism	Global and overview maps;Energy metabolism	-1.03613	Esterase D
GME3729_g	Metabolism	Global and overview maps;Glycan biosynthesis and metabolism	-1.14686	Hypothetical protein
GME4861_g	Metabolism	Global and overview maps;Glycan biosynthesis and metabolism	1.28589	Related to Alpha-1,6-mannosyltransferase
GME1740_g	Metabolism	Global and overview maps;Lipid metabolism	-1.55098	Hypothetical protein
GME6204_g	Metabolism	Global and overview maps;Lipid metabolism	1.43501	Uncharacterized protein UHOR_05519
GME1736_g	Metabolism	Global and overview maps;Lipid metabolism;Amino acid metabolism	-1.21167	Related to Cytochrome P450
GME3556_g	Metabolism	Global and overview maps;Metabolism of cofactors and vitamins	1.06395	Thiamine biosynthesis protein nmt1
GME1569_g	Metabolism	Lipid metabolism	-1.09827	Hypothetical protein
GME2261_g	Metabolism	Lipid metabolism	1.03088	Related to Para-nitrobenzyl esterase
GME5584_g	Metabolism	Lipid metabolism	-1.23202	Hypothetical protein
GME6815_g	Metabolism	Lipid metabolism	-1.4189	Dioxygenase Ssp1
GME6673_g	Metabolism	Lipid metabolism;Global and overview maps	-1.32782	Related to palmitoyl-protein thioesterase 1
GME6746_g	Metabolism	Lipid metabolism;Glycan biosynthesis and metabolism;Carbohydrate metabolism;Global and overview maps	1.61033	Related to Alpha-N-acetylgalactosaminidase precursor
GME3598_g	Metabolism	Metabolism of cofactors and vitamins;Carbohydrate metabolism;Global and overview maps	1.50081	Related to 3-phytase A precursor
GME4303_g	Metabolism	Metabolism of other amino acids;Amino acid metabolism	-1.26323	Amine oxidase, flavin-containing
GME6081_g	Metabolism	Metabolism of other amino acids;Energy metabolism;Metabolism of cofactors and vitamins;Global and overview maps;Carbohydrate metabolism;Amino acid metabolism	-1.31818	Hypothetical protein
GME621_g	Metabolism	Metabolism of other amino acids;Global and overview maps;Carbohydrate metabolism;Lipid metabolism;Amino acid metabolism	-1.98844	Aldehyde dehydrogenase family 7 member A1
GME6394_g	Metabolism	Metabolism of other amino acids;Global and overview maps;Lipid metabolism;Amino acid metabolism;Carbohydrate metabolism	-1.43407	Aldehyde dehydrogenase
GME5967_g	Metabolism;Cellular Processes	Cell growth and death;Carbohydrate metabolism;Global and overview maps;Amino acid metabolism	-1.04743	Sugar transporter
GME6804_g	Metabolism;Cellular Processes	Global and overview maps;Cell growth and death;Carbohydrate metabolism;Amino acid metabolism	-1.45268	Related to MFS sugar transporter
GME2441_g	Metabolism;Cellular Processes	Transport and catabolism;Global and overview maps	3.1059	Carboxylesterase 2
GME1431_g	Metabolism;Environmental Information Processing;Cellular Processes	Signal transduction;Metabolism of other amino acids;Global and overview maps;Transport and catabolism;Amino acid metabolism	1.12367	Hypothetical protein
GME614_g	Metabolism;Genetic Information Processing	Carbohydrate metabolism;Global and overview maps;Folding, sorting and degradation	1.23325	Uncharacterized protein
GME1975_g	Metabolism;Genetic Information Processing	Glycan biosynthesis and metabolism;Global and overview maps;Folding, sorting and degradation	1.40423	Glycoside hydrolase family 47 protein
GME1616_g	Organismal Systems	Aging	-1.0295	Hypothetical protein
GME1617_g	Organismal Systems	Aging	1.15249	Heat shock protein HSP104
GME1772_g	Organismal Systems;Metabolism;Cellular Processes	Nucleotide metabolism;Aging;Cell growth and death	1.23048	Uncharacterized protein
