# Supplementary material for: Mixed Transcriptome Analysis Revealed the Possible Interaction Mechanisms between Zizania latifolia and Ustilago esculenta Inducing Jiaobai Stem-Gall Formation
Source: Int J Mol Sci. 2021 Nov 12;22(22):12258. doi: 10.3390/ijms222212258 (PMC8618054; doi:10.3390/ijms222212258)
Supplement: Supplementary file 1 [file ijms-22-12258-s001.zip › Supplementary Materials tables/Supplementary materials Table S5.xlsx]

## Sheet: Table S5
Table S5 GO enrichment analysis of DEGs of Z. latifolia in the initial stage of stem gall formation
GO Term ID	GO Term	Level 1	Level 2	Term Candidate Gene Num	Total Candidate Gene Num	Term Gene Num	Total Gene Num	Rich Ratio	P-value	Q-value
GO:0006351	transcription, DNA-templated	biological_process	cellular process	313	1797	1845	17097	0.169648	1.92642e-19	2.44288e-16
GO:0032774	RNA biosynthetic process	biological_process	cellular process	313	1797	1846	17097	0.169556	2.09569e-19	2.44288e-16
GO:0097659	nucleic acid-templated transcription	biological_process	cellular process	313	1797	1845	17097	0.169648	1.92642e-19	2.44288e-16
GO:0046906	tetrapyrrole binding	molecular_function	binding	119	2318	530	21531	0.224528	3.17567e-15	2.77633e-12
GO:0020037	heme binding	molecular_function	binding	111	2318	491	21531	0.226069	1.68727e-14	1.18008e-11
GO:0034654	nucleobase-containing compound biosynthetic process	biological_process	cellular process	329	1797	2136	17097	0.154026	4.03075e-14	2.34926e-11
GO:0016491	oxidoreductase activity	molecular_function	catalytic activity	316	2318	1978	21531	0.159757	6.62523e-14	3.30977e-11
GO:1901362	organic cyclic compound biosynthetic process	biological_process	metabolic process	376	1797	2546	17097	0.147683	2.06636e-13	9.03256e-11
GO:0010817	regulation of hormone levels	biological_process	biological regulation	68	1797	260	17097	0.261538	6.21531e-13	2.41499e-10
GO:0005576	extracellular region	cellular_component	extracellular region	135	2052	720	20284	0.1875	7.38627e-13	2.58298e-10
GO:0005506	iron ion binding	molecular_function	binding	90	2318	393	21531	0.229008	2.4524e-12	7.79639e-10
GO:0019438	aromatic compound biosynthetic process	biological_process	cellular process	354	1797	2410	17097	0.146888	2.79517e-12	8.14558e-10
GO:0018130	heterocycle biosynthetic process	biological_process	cellular process	346	1797	2359	17097	0.146672	6.50174e-12	1.74897e-09
GO:0043565	sequence-specific DNA binding	molecular_function	binding	155	2318	842	21531	0.184086	1.05143e-11	2.62632e-09
GO:0042445	hormone metabolic process	biological_process	biological regulation	47	1797	159	17097	0.295597	2.45532e-11	5.72417e-09
GO:0003677	DNA binding	molecular_function	binding	394	2318	2713	21531	0.145227	4.82416e-11	1.05438e-08
GO:0003700	DNA binding transcription factor activity	molecular_function	transcription regulator activity	184	2318	1095	21531	0.168037	3.50506e-10	7.21012e-08
GO:0016705	oxidoreductase activity, acting on paired donors, with incorporation or reduction of molecular oxygen	molecular_function	catalytic activity	82	2318	399	21531	0.205514	5.75261e-09	1.1176e-06
GO:0140110	transcription regulator activity	molecular_function	transcription regulator activity	200	2318	1267	21531	0.157853	1.12483e-08	2.07028e-06
GO:0004497	monooxygenase activity	molecular_function	catalytic activity	69	2318	321	21531	0.214953	1.41296e-08	2.47057e-06
GO:0071944	cell periphery	cellular_component	cell	324	2052	2449	20284	0.132299	8.28534e-08	1.37971e-05
GO:0042737	drug catabolic process	biological_process	cellular process	65	1797	319	17097	0.203762	1.15071e-07	1.82911e-05
GO:0006355	regulation of transcription, DNA-templated	biological_process	biological regulation	264	1797	1871	17097	0.141101	1.349e-07	2.05107e-05
GO:1903506	regulation of nucleic acid-templated transcription	biological_process	biological regulation	264	1797	1873	17097	0.14095	1.48266e-07	2.07395e-05
GO:2001141	regulation of RNA biosynthetic process	biological_process	biological regulation	264	1797	1873	17097	0.14095	1.48266e-07	2.07395e-05
GO:0042446	hormone biosynthetic process	biological_process	biological regulation	30	1797	106	17097	0.283019	2.76153e-07	3.71426e-05
GO:0051252	regulation of RNA metabolic process	biological_process	biological regulation	268	1797	1932	17097	0.138716	4.75923e-07	6.16408e-05
GO:0005886	plasma membrane	cellular_component	cell	264	2052	1977	20284	0.133536	7.56353e-07	7.77932e-05
GO:0009692	ethylene metabolic process	biological_process	biological regulation	9	1797	13	17097	0.692308	7.40657e-07	7.77932e-05
GO:0009693	ethylene biosynthetic process	biological_process	biological regulation	9	1797	13	17097	0.692308	7.40657e-07	7.77932e-05
GO:0043449	cellular alkene metabolic process	biological_process	cellular process	9	1797	13	17097	0.692308	7.40657e-07	7.77932e-05
GO:0043450	alkene biosynthetic process	biological_process	cellular process	9	1797	13	17097	0.692308	7.40657e-07	7.77932e-05
GO:1900673	olefin metabolic process	biological_process	metabolic process	9	1797	13	17097	0.692308	7.40657e-07	7.77932e-05
GO:1900674	olefin biosynthetic process	biological_process	metabolic process	9	1797	13	17097	0.692308	7.40657e-07	7.77932e-05
GO:0045471	response to ethanol	biological_process	response to stimulus	6	1797	6	17097	1	1.3382e-06	0.000133705
GO:0042743	hydrogen peroxide metabolic process	biological_process	cellular process	40	1797	177	17097	0.225989	2.18809e-06	0.000206804
GO:0042744	hydrogen peroxide catabolic process	biological_process	cellular process	40	1797	177	17097	0.225989	2.18809e-06	0.000206804
GO:0034754	cellular hormone metabolic process	biological_process	biological regulation	16	1797	42	17097	0.380952	2.40244e-06	0.000221087
GO:0009690	cytokinin metabolic process	biological_process	biological regulation	15	1797	38	17097	0.394737	2.93753e-06	0.000263398
GO:0019219	regulation of nucleobase-containing compound metabolic process	biological_process	biological regulation	271	1797	2002	17097	0.135365	3.15144e-06	0.000275514
GO:0048037	cofactor binding	molecular_function	binding	206	2318	1421	21531	0.144968	3.89861e-06	0.000332523
GO:0009733	response to auxin	biological_process	response to stimulus	56	1797	290	17097	0.193103	4.8725e-06	0.000405694
GO:0008061	chitin binding	molecular_function	binding	15	2318	41	21531	0.365854	1.1976e-05	0.000973955
GO:0042542	response to hydrogen peroxide	biological_process	response to stimulus	13	1797	33	17097	0.393939	1.38486e-05	0.00110065
GO:0051187	cofactor catabolic process	biological_process	cellular process	41	1797	200	17097	0.205	2.0676e-05	0.00157183
GO:0072593	reactive oxygen species metabolic process	biological_process	cellular process	41	1797	200	17097	0.205	2.0676e-05	0.00157183
GO:0080043	quercetin 3-O-glucosyltransferase activity	molecular_function	catalytic activity	27	2318	108	21531	0.25	2.17345e-05	0.00158345
GO:0080044	quercetin 7-O-glucosyltransferase activity	molecular_function	catalytic activity	27	2318	108	21531	0.25	2.17345e-05	0.00158345
GO:2000112	regulation of cellular macromolecule biosynthetic process	biological_process	biological regulation	273	1797	2077	17097	0.13144	2.82778e-05	0.00201811
GO:0004601	peroxidase activity	molecular_function	antioxidant activity	44	2318	218	21531	0.201835	2.92483e-05	0.00204563
GO:0009058	biosynthetic process	biological_process	metabolic process	600	1797	5000	17097	0.12	3.00407e-05	0.00205985
GO:0016684	oxidoreductase activity, acting on peroxide as acceptor	molecular_function	catalytic activity	44	2318	219	21531	0.200913	3.2849e-05	0.00220909
GO:0010556	regulation of macromolecule biosynthetic process	biological_process	biological regulation	274	1797	2095	17097	0.130788	3.92942e-05	0.00259268
GO:0008202	steroid metabolic process	biological_process	metabolic process	25	1797	102	17097	0.245098	4.08042e-05	0.00264245
GO:0009408	response to heat	biological_process	response to stimulus	25	1797	103	17097	0.242718	4.85769e-05	0.00308861
GO:0016125	sterol metabolic process	biological_process	metabolic process	21	1797	80	17097	0.2625	5.64607e-05	0.00346391
GO:0016209	antioxidant activity	molecular_function	antioxidant activity	54	2318	293	21531	0.1843	5.62519e-05	0.00346391
GO:0031224	intrinsic component of membrane	cellular_component	membrane part	857	2052	7673	20284	0.11169	6.28482e-05	0.00378931
GO:0016021	integral component of membrane	cellular_component	membrane part	845	2052	7560	20284	0.111772	6.72862e-05	0.00398813
GO:0046688	response to copper ion	biological_process	response to stimulus	7	1797	12	17097	0.583333	6.87921e-05	0.00400671
GO:0051513	regulation of monopolar cell growth	biological_process	biological regulation	5	1797	6	17097	0.833333	6.98911e-05	0.00400671
GO:0005887	integral component of plasma membrane	cellular_component	cell	38	2052	198	20284	0.191919	8.07154e-05	0.00447098
GO:0009889	regulation of biosynthetic process	biological_process	biological regulation	276	1797	2134	17097	0.129335	8.18252e-05	0.00447098
GO:0048638	regulation of developmental growth	biological_process	biological regulation	20	1797	76	17097	0.263158	8.10087e-05	0.00447098
GO:0006979	response to oxidative stress	biological_process	response to stimulus	62	1797	366	17097	0.169399	0.000102271	0.00550218
GO:0031326	regulation of cellular biosynthetic process	biological_process	biological regulation	274	1797	2124	17097	0.129002	0.000104328	0.00552778
GO:0044550	secondary metabolite biosynthetic process	biological_process	metabolic process	35	1797	173	17097	0.202312	0.00010653	0.00556023
GO:0009266	response to temperature stimulus	biological_process	response to stimulus	50	1797	280	17097	0.178571	0.000125448	0.00645137
GO:0006022	aminoglycan metabolic process	biological_process	metabolic process	13	1797	40	17097	0.325	0.000143815	0.00670563
GO:0006026	aminoglycan catabolic process	biological_process	metabolic process	13	1797	40	17097	0.325	0.000143815	0.00670563
GO:0006030	chitin metabolic process	biological_process	cellular process	13	1797	40	17097	0.325	0.000143815	0.00670563
GO:0006032	chitin catabolic process	biological_process	cellular process	13	1797	40	17097	0.325	0.000143815	0.00670563
GO:0016128	phytosteroid metabolic process	biological_process	metabolic process	14	1797	45	17097	0.311111	0.000136851	0.00670563
GO:0046348	amino sugar catabolic process	biological_process	metabolic process	13	1797	40	17097	0.325	0.000143815	0.00670563
GO:1901072	glucosamine-containing compound catabolic process	biological_process	metabolic process	13	1797	40	17097	0.325	0.000143815	0.00670563
GO:1901576	organic substance biosynthetic process	biological_process	metabolic process	560	1797	4707	17097	0.118972	0.000172623	0.00794295
GO:0009734	auxin-activated signaling pathway	biological_process	biological regulation	32	1797	157	17097	0.203822	0.000178684	0.00811502
GO:0004568	chitinase activity	molecular_function	catalytic activity	13	2318	40	21531	0.325	0.000184233	0.00825976
GO:0050896	response to stimulus	biological_process	response to stimulus	464	1797	3845	17097	0.120676	0.000233192	0.0103224
GO:0022857	transmembrane transporter activity	molecular_function	transporter activity	185	2318	1345	21531	0.137546	0.000236399	0.0103336
GO:0009691	cytokinin biosynthetic process	biological_process	biological regulation	8	1797	18	17097	0.444444	0.000243449	0.0105082
GO:0010103	stomatal complex morphogenesis	biological_process	multicellular organismal process	7	1797	14	17097	0.5	0.000246404	0.0105082
GO:1901071	glucosamine-containing compound metabolic process	biological_process	metabolic process	13	1797	42	17097	0.309524	0.000249593	0.010516
GO:0071365	cellular response to auxin stimulus	biological_process	cellular process	32	1797	160	17097	0.2	0.000256553	0.0106806
GO:0009308	amine metabolic process	biological_process	metabolic process	23	1797	101	17097	0.227723	0.000265733	0.0109326
GO:0005215	transporter activity	molecular_function	transporter activity	223	2318	1666	21531	0.133854	0.000275186	0.0111898
GO:0008037	cell recognition	biological_process	cellular process	23	1797	102	17097	0.22549	0.000309527	0.0123002
GO:0048544	recognition of pollen	biological_process	multi-organism process	23	1797	102	17097	0.22549	0.000309527	0.0123002
GO:0031226	intrinsic component of plasma membrane	cellular_component	cell	57	2052	359	20284	0.158774	0.000403371	0.0158493
GO:0009875	pollen-pistil interaction	biological_process	multi-organism process	23	1797	104	17097	0.221154	0.00041649	0.0161829
GO:0009719	response to endogenous stimulus	biological_process	response to stimulus	121	1797	859	17097	0.140861	0.000448602	0.0172392
GO:0009835	fruit ripening	biological_process	multicellular organismal process	4	1797	5	17097	0.8	0.000557338	0.0211849
GO:0046839	phospholipid dephosphorylation	biological_process	cellular process	12	1797	40	17097	0.3	0.000589898	0.0219455
GO:0046856	phosphatidylinositol dephosphorylation	biological_process	cellular process	12	1797	40	17097	0.3	0.000589898	0.0219455
GO:0009914	hormone transport	biological_process	biological regulation	18	1797	75	17097	0.24	0.000614822	0.0226319
GO:0010268	brassinosteroid homeostasis	biological_process	biological regulation	11	1797	35	17097	0.314286	0.000640125	0.0230775
GO:0016131	brassinosteroid metabolic process	biological_process	biological regulation	11	1797	35	17097	0.314286	0.000640125	0.0230775
GO:0015977	carbon fixation	biological_process	metabolic process	9	1797	25	17097	0.36	0.00065417	0.0233432
GO:0040008	regulation of growth	biological_process	biological regulation	28	1797	141	17097	0.198582	0.0006804	0.0240339
GO:0009725	response to hormone	biological_process	response to stimulus	119	1797	852	17097	0.139671	0.000689805	0.0241225
GO:0090698	post-embryonic plant morphogenesis	biological_process	developmental process	22	1797	103	17097	0.213592	0.000904814	0.0313281
GO:0042493	response to drug	biological_process	response to stimulus	31	1797	165	17097	0.187879	0.000962689	0.0330051
GO:0031012	extracellular matrix	cellular_component	extracellular region	6	2052	13	20284	0.461538	0.000973943	0.0330668
GO:0044459	plasma membrane part	cellular_component	cell	65	2052	437	20284	0.148741	0.000995667	0.0333347
GO:0065008	regulation of biological quality	biological_process	biological regulation	138	1797	1020	17097	0.135294	0.0010009	0.0333347
GO:0016709	oxidoreductase activity, acting on paired donors, with incorporation or reduction of molecular oxygen, NAD(P)H as one donor, and incorporation of one atom of oxygen	molecular_function	catalytic activity	31	2318	162	21531	0.191358	0.00105491	0.0348021
GO:0017144	drug metabolic process	biological_process	cellular process	103	1797	730	17097	0.141096	0.00110162	0.0360034
GO:0006694	steroid biosynthetic process	biological_process	metabolic process	19	1797	85	17097	0.223529	0.00111478	0.0360962
GO:0001871	pattern binding	molecular_function	binding	36	2318	198	21531	0.181818	0.00116182	0.0369352
GO:0030247	polysaccharide binding	molecular_function	binding	36	2318	198	21531	0.181818	0.00116182	0.0369352
GO:0010052	guard cell differentiation	biological_process	cellular process	6	1797	13	17097	0.461538	0.0011934	0.0372617
GO:0046685	response to arsenic-containing substance	biological_process	response to stimulus	6	1797	13	17097	0.461538	0.0011934	0.0372617
GO:0019748	secondary metabolic process	biological_process	metabolic process	41	1797	240	17097	0.170833	0.00120512	0.0372947
GO:0047987	hydroperoxide dehydratase activity	molecular_function	catalytic activity	3	2318	3	21531	1	0.00124637	0.0382328
GO:0016844	strictosidine synthase activity	molecular_function	catalytic activity	6	2318	13	21531	0.461538	0.00135725	0.0412723
GO:0015318	inorganic molecular entity transmembrane transporter activity	molecular_function	transporter activity	115	2318	814	21531	0.141278	0.00138581	0.0417775
