# Supplementary material for: Mixed Transcriptome Analysis Revealed the Possible Interaction Mechanisms between Zizania latifolia and Ustilago esculenta Inducing Jiaobai Stem-Gall Formation
Source: Int J Mol Sci. 2021 Nov 12;22(22):12258. doi: 10.3390/ijms222212258 (PMC8618054; doi:10.3390/ijms222212258)
Supplement: Supplementary file 1 [file ijms-22-12258-s001.zip › Supplementary Materials tables/Supplementary materials Table S6.xlsx]

## Sheet: Table S6
Table S6 KEGG enrichment analysis of DEGs of Z.latifolia in the initial stage of stem gall formation
No.	Pathway ID	Pathway annotation	Number of DEGs	Q-value
1	ko04075	Plant hormone signal transduction	185	2.00553e-09
2	ko00940	Phenylpropanoid biosynthesis	193	1.76822e-07
3	ko04626	Plant-pathogen interaction	225	7.01723e-05
4	ko04016	MAPK signaling pathway - plant	169	7.80288e-05
5	ko00062	Fatty acid elongation	23	0.00149767
6	ko00073	Cutin, suberine and wax biosynthesis	22	0.0138279
