# Supplementary material for: Mixed Transcriptome Analysis Revealed the Possible Interaction Mechanisms between Zizania latifolia and Ustilago esculenta Inducing Jiaobai Stem-Gall Formation
Source: Int J Mol Sci. 2021 Nov 12;22(22):12258. doi: 10.3390/ijms222212258 (PMC8618054; doi:10.3390/ijms222212258)
Supplement: Supplementary file 1 [file ijms-22-12258-s001.zip › Supplementary Materials tables/Supplementary materials Table S7.xls]

## Sheet: Table S7
Table S7 DEGs related to plant hormone metabolism and signaling of Z. latifolia in the initial stage of stem gall formation
Hormone	GeneID	Log2 (0 d/-10 d)	Annotation	Function prediction
Auxin	Zlat_10023244	-1.57876	cytochrome P450 77A3	biosynthesis
	Zlat_10012438	1.52102	Os02g0647900, partial	biosynthesis
	Zlat_10038559	2.16812	probable indole-3-pyruvate monooxygenase YUCCA	biosynthesis
	Zlat_10000330	1.01004	auxin transporter-like protein 1	signaling
	Zlat_10010249	1.16036	auxin transporter-like protein 1	signaling
	Zlat_10015482	-1.54288	auxin transporter-like protein 2	signaling
	Zlat_10032626	1.37265	auxin transporter-like protein 3	signaling
	Zlat_10000259	1.62054	hypothetical protein OsI_35571	signaling
	Zlat_10000572	1.81388	AUX/IAA family protein, expressed	signaling
	Zlat_10000994	4.0433	Auxin-responsive protein IAA24	signaling
	Zlat_10001127	1.30946	hypothetical protein OsI_23582	signaling
	Zlat_10007539	1.30535	auxin-responsive protein IAA4	signaling
	Zlat_10009274	1.04266	auxin-responsive protein IAA26	signaling
	Zlat_10013000	1.00472	auxin-responsive protein IAA30	signaling
	Zlat_10015922	-2.08793	auxin-responsive protein IAA7 isoform X2	signaling
	Zlat_10019392	-1.90989	hypothetical protein OsI_06447	signaling
	Zlat_10020334	1.07216	auxin-responsive protein IAA15	signaling
	Zlat_10023849	2.50994	auxin-responsive protein IAA31-like	signaling
	Zlat_10033997	1.2321	AUX3 protein	signaling
	Zlat_10033998	3.22016	auxin-responsive protein IAA12-like	signaling
	Zlat_10037977	2.63186	auxin-responsive protein IAA9	signaling
	Zlat_10039520	3.8203	auxin-responsive protein IAA12-like	signaling
	Zlat_10039522	1.78436	AUX3 protein	signaling
	Zlat_10045912	1.23285	auxin-responsive protein IAA17-like	signaling
	Zlat_10000945	1.01976	LOW QUALITY PROTEIN: auxin response factor 10-like	signaling
	Zlat_10020203	1.53224	hypothetical protein OsI_08153	signaling
	Zlat_10033866	1.70182	putative auxin response factor 7a	signaling
	Zlat_10042515	1.18719	hypothetical protein OsI_20981	signaling
	Zlat_10046274	1.29877	auxin response factor 9 isoform X1	signaling
	Zlat_10002850	2.40979	jasmonic acid-amido synthetase JAR2-like	signaling
	Zlat_10002990	4.86188	indole-3-acetic acid-amido synthetase GH3.1	signaling
	Zlat_10006103	1.9932	jasmonic acid-amido synthetase JAR2-like	signaling
	Zlat_10037646	1.00203	indole-3-acetic acid-amido synthetase GH3.8	signaling
	Zlat_10037647	1.02798	indole-3-acetic acid-amido synthetase GH3.8	signaling
	Zlat_10007228	-1.34431	auxin-responsive protein SAUR36	signaling
	Zlat_10007434	2.93684	auxin-responsive protein SAUR36-like	signaling
	Zlat_10007435	1.20833	auxin-responsive protein SAUR36-like	signaling
	Zlat_10022750	1.30549	predicted protein	signaling
	Zlat_10022816	-1.47332	hypothetical protein OsI_09085	signaling
	Zlat_10030356	2.0578	auxin-responsive protein SAUR68-like	signaling
	Zlat_10031675	1.63015	hypothetical protein OsI_30174	signaling
	Zlat_10044672	5.9499	auxin-induced protein 15A-like	signaling
Gibberellins	Zlat_10026132	-2.13887	hypothetical protein OsJ_04315	biosynthesis
	Zlat_10023359	-2.02976	LOW QUALITY PROTEIN: gibberellin 20 oxidase 1-like	biosynthesis
	Zlat_10037425	1.60759	gibberellin 20 oxidase 2-like	biosynthesis
	BGI_novel_G002732	-2.86369	NA	degradation
	Zlat_10042494	-1.87288	gibberellin 2-beta-dioxygenase-like	degradation
	Zlat_10010477	-1.24132	gibberellin 2-beta-dioxygenase-like	degradation
	Zlat_10019739	-1.0649	2-oxoglutarate-dependent dioxygenase DAO-like	degradation
	Zlat_10004998	4.02817	2-oxoglutarate-dependent dioxygenase DAO	degradation
	Zlat_10002192	1.02538	DELLA protein SLN1	signaling
	Zlat_10019014	1.1637	SCARECROW	signaling
	Zlat_10030772	4.04871	scarecrow-like protein 6	signaling
	Zlat_10018604	-2.52459	transcription factor PIF5 isoform X3	signaling
	Zlat_10004603	-1.95332	transcription factor bHLH68	signaling
	Zlat_10017456	-1.57426	transcription factor bHLH85-like	signaling
	Zlat_10039980	-1.34275	transcription factor PIL1-like	signaling
	Zlat_10011727	-1.09178	Os03g0391700, partial	signaling
	Zlat_10025947	-1.04775	transcription factor BIM2 isoform X2	signaling
	Zlat_10022295	1.14758	transcription factor bHLH113	signaling
	Zlat_10039510	1.17571	hypothetical protein OsI_12756	signaling
	Zlat_10021702	1.39067	transcription factor bHLH63-like	signaling
	Zlat_10048248	1.52776	transcription factor bHLH137-like isoform X1	signaling
	Zlat_10016858	1.56048	transcription factor bHLH128 isoform X1	signaling
	Zlat_10019334	1.61735	uncharacterized protein LOC102705754	signaling
	Zlat_10035968	2.00481	transcription factor bHLH137-like isoform X1	signaling
	Zlat_10012462	2.07995	transcription factor bHLH63-like	signaling
	Zlat_10038146	2.49998	transcription factor bHLH128-like, partial	signaling
	Zlat_10000964	3.65572	transcription factor PIF1-like	signaling
Cytokinin	Zlat_10004081	1.93965	adenylate isopentenyltransferase-like	biosynthesis
	Zlat_10003321	-1.51067	adenylate isopentenyltransferase	biosynthesis
	Zlat_10017373	-2.89301	cytokinin dehydrogenase 3	degradation
	Zlat_10022935	-1.25597	cytokinin dehydrogenase 8 isoform X2	degradation
	Zlat_10048028	2.72394	hypothetical protein OsI_25480	degradation
	Zlat_10048412	-1.35505	cytokinin dehydrogenase 11, partial	degradation
	Zlat_10048413	-1.54047	cytokinin dehydrogenase 11	degradation
	Zlat_10001454	-1.09847	two-component response regulator ORR4-like	signaling
	Zlat_10003241	-1.37596	OO_Ba0005L10-OO_Ba0081K17.1	signaling
	Zlat_10017478	-1.61535	two-component response regulator ORR2-like	signaling
	Zlat_10013143	-1.40349	myb family transcription factor APL-like	signaling
	Zlat_10016347	-1.31183	Os08g0434700, partial	signaling
	Zlat_10037136	-1.25991	Myb family transcription factor At1g14600	signaling
	Zlat_10024174	-1.23549	uncharacterized protein LOC107276067	signaling
	Zlat_10018563	-1.19783	two-component response regulator ORR23	signaling
	Zlat_10016259	-1.19615	myb family transcription factor APL-like	signaling
	Zlat_10018529	-1.1708	two-component response regulator ORR22	signaling
	Zlat_10010099	1.04061	two-component response regulator ORR26	signaling
	Zlat_10011689	1.2794	hypothetical protein PAHAL_B02696	signaling
	Zlat_10033984	1.65442	Os03g0624000	signaling
	Zlat_10047854	1.67009	uncharacterized protein LOC102719878	signaling
	Zlat_10011105	1.6871	hypothetical protein	signaling
	Zlat_10017228	1.71758	WAS protein family homolog 1 isoform X1	signaling
	Zlat_10045524	3.51374	hypothetical protein	signaling
Abscisic acid	Zlat_10019086	-1.79449	lycopene epsilon cyclase, chloroplastic	biosynthesis
	Zlat_10008487	-1.50399	carotenoid cleavage dioxygenase 7, chloroplastic	biosynthesis
	Zlat_10000448	-1.43521	lycopene epsilon cyclase, chloroplastic	biosynthesis
	Zlat_10005737	-1.26405	indole-3-acetaldehyde oxidase	biosynthesis
	Zlat_10011404	-1.11123	prolycopene isomerase 1, chloroplastic	biosynthesis
	Zlat_10021719	1.02905	putative cytochrome P450	biosynthesis
	Zlat_10013369	1.18115	hypothetical protein OsI_09800	biosynthesis
	Zlat_10002403	1.39117	putative cytochrome P450	biosynthesis
	Zlat_10031613	1.55972	Phytoene synthase, chloroplast precursor, putative, expressed	biosynthesis
	Zlat_10013575	2.25461	Os09g0555500, partial	biosynthesis
	Zlat_10032107	2.40889	hypothetical protein OsI_02472	biosynthesis
	Zlat_10043665	2.56143	hypothetical protein OsI_14195	biosynthesis
	Zlat_10012896	3.94769	9-cis epoxycarotenoid dioxygenase	biosynthesis
	Zlat_10040327	-1.52204	abscisic acid 8'-hydroxylase 2-like	degradation
	Zlat_10022265	-1.71076	probable protein phosphatase 2C 37	signaling
	Zlat_10029966	-1.21184	probable protein phosphatase 2C 8	signaling
	Zlat_10040951	1.80753	probable protein phosphatase 2C 51	signaling
	Zlat_10017186	1.41232	Serine/threonine-protein kinase SAPK2	signaling
	Zlat_10002312	1.42119	serine/threonine-protein kinase SAPK4	signaling
	Zlat_10017876	-3.24146	FD-like gene	signaling
	Zlat_10023200	-2.14615	ABSCISIC ACID-INSENSITIVE 5-like protein 2	signaling
	Zlat_10035357	-1.02755	ABSCISIC ACID-INSENSITIVE 5-like protein 2, partial	signaling
Jasmonic acid	BGI_novel_G001531	-1.62057	NA	biosynthesis
	Zlat_10020498	3.95736	S-adenosyl-L-methionine:salicylic acid methyltransferase	biosynthesis
	Zlat_10025122	-1.91116	hypothetical protein OsI_22156	biosynthesis
	Zlat_10035600	1.9114	4-coumarate--CoA ligase-like 7	biosynthesis
	Zlat_10041202	2.03467	allene oxide synthase 2	biosynthesis
	Zlat_10045636	-2.68922	hypothetical protein OsI_22156	biosynthesis
	Zlat_10046314	-2.92443	uncharacterized protein LOC107275971 isoform X2	biosynthesis
	Zlat_10034164	-1.02965	protein TIFY 3-like isoform X2	signaling
	Zlat_10046783	-1.58985	transcription factor bHLH93	signaling
	Zlat_10041177	-1.19626	transcription factor bHLH18-like	signaling
	Zlat_10011560	-1.06877	LOW QUALITY PROTEIN: transcription factor bHLH61-like	signaling
	Zlat_10019104	1.97722	hypothetical protein PAHAL_C00673	signaling
	Zlat_10029184	2.23849	uncharacterized protein LOC4349271	signaling
	Zlat_10028435	2.25017	transcription factor MYC2	signaling
	Zlat_10019100	2.33398	hypothetical protein OsI_30754	signaling
Salicylic acid	BGI_novel_G000242	1.80958	NA	biosynthesis
	BGI_novel_G002965	-1.13455	NA	biosynthesis
	Zlat_10004996	1.08594	OSIGBa0106G07.10	biosynthesis
	Zlat_10020215	-1.34874	Putative retroelement	biosynthesis
	Zlat_10028349	1.0816	phenylalanine ammonia-lyase	biosynthesis
	Zlat_10029068	1.14006	uncharacterized protein LOC102700648	biosynthesis
	Zlat_10030161	1.1737	hypothetical protein OsI_26556	biosynthesis
	Zlat_10030162	2.48534	hypothetical protein PAHAL_B04406	biosynthesis
	Zlat_10042846	-1.08512	4-hydroxyphenylpyruvate dioxygenase	biosynthesis
	Zlat_10043815	1.12712	Regulatory protein NPR5	signaling
	Zlat_10020446	1.22157	Regulatory protein NPR5	signaling
	Zlat_10033292	1.37522	hypothetical protein OsI_35056	signaling
	BGI_novel_G000692	1.37652	NA	signaling
	Zlat_10016668	1.49627	hypothetical protein OsI_35056	signaling
	Zlat_10015168	-4.35879	Os05g0443900, partial	signaling
	Zlat_10021635	-2.39131	transcription factor HBP-1b(c38)-like	signaling
	Zlat_10010232	-2.01155	transcription factor HBP-1b(c38) isoform X2	signaling
	Zlat_10031473	-1.99491	transcription factor bZIP1	signaling
	Zlat_10037497	-1.38628	transcription factor HBP-1b(c38) isoform X6	signaling
