# Supplementary material for: Mixed Transcriptome Analysis Revealed the Possible Interaction Mechanisms between Zizania latifolia and Ustilago esculenta Inducing Jiaobai Stem-Gall Formation
Source: Int J Mol Sci. 2021 Nov 12;22(22):12258. doi: 10.3390/ijms222212258 (PMC8618054; doi:10.3390/ijms222212258)
Supplement: Supplementary file 1 [file ijms-22-12258-s001.zip › Supplementary Materials tables/Supplementary materials Table S8.xlsx]

## Sheet: Table S8
Table S8 Genes involved in IAA biosynthesis in U. esculenta and Z. latifolia
Species	Pathways	Gene name	Gene ID	Nucleotide length (bp)	Amino acid length (aa)
U. esculenta	IPyA	TAM	GME1810_g	1511	513
			GME6257_g	1005	312
		IPDC	GME2840_g	1760	597
		IAD	GME621_g	1658	563
			GME4730_g	1493	506
			GME6394_g	1865	633
			GME6395_g	1445	490
	IAM	IaaM	GME5774_g	1698	565
		IaaH	GME5840_g	1643	557
			GME6749_g	1625	551
	IAN	Nitrilase	GME1046_g	1122	373
			GME2826_g	1083	360
Z. latlfolia	IPyA	TAA	Zlat_10020352	1308	435
			Zlat_10036150	1080	359
			Zlat_10029220	1035	344
			Zlat_10033167	1470	489
		YUCCA	Zlat_10027383	1218	405
			Zlat_10004518	939	300
			Zlat_10004101	1518	505
			Zlat_10029766	1323	439
			Zlat_10013524	1137	378
			Zlat_10029560	1197	398
			Zlat_10017358	1269	422
			Zlat_10020875	1137	378
			Zlat_10038559	1392	463
			Zlat_10020360	1221	406
			Zlat_10002766	1440	479
			Zlat_10020876	1137	378
	IAM	IAMH	Zlat_10032813	1209	402
