# Supplementary material for: Mixed Transcriptome Analysis Revealed the Possible Interaction Mechanisms between Zizania latifolia and Ustilago esculenta Inducing Jiaobai Stem-Gall Formation
Source: Int J Mol Sci. 2021 Nov 12;22(22):12258. doi: 10.3390/ijms222212258 (PMC8618054; doi:10.3390/ijms222212258)
Supplement: Supplementary file 1 [file ijms-22-12258-s001.zip › Supplementary Materials tables/Supplementary materials Table S9.xlsx]

## Sheet: Table S9
Table S9 Conserved motifs in Z.latifolia YUCCA proteins
Gene_id	YUCCA proteins	Motif	Start	End	Length
Zlat_10002766	ZlatYUCCA11	FAD/NADPH-binding	105	110	6
		FMO-identify-4	248	258	11
		FAD/NADPH-binding	273	278	6
Zlat_10004101	ZlatYUCCA3	FAD/NADPH-binding	121	126	6
		FMO-identify-4	265	275	11
		FAD/NADPH-binding	290	295	6
Zlat_10004518	ZlatYUCCA2	FAD/NADPH-binding	103	108	6
		FMO-identify-4	247	257	11
		FAD/NADPH-binding	272	277	6
Zlat_10013524	ZlatYUCCA5	FAD/NADPH-binding	9	14	6
		FMO-identify-4	152	162	11
		FAD/NADPH-binding	177	182	6
Zlat_10017358	ZlatYUCCA7	FAD/NADPH-binding	27	32	6
		FMO-identify-4	168	178	11
		FAD/NADPH-binding	193	198	6
Zlat_10020360	ZlatYUCCA10	FAD/NADPH-binding	18	23	6
		FMO-identify-4	161	171	11
		FAD/NADPH-binding	186	191	6
Zlat_10020875	ZlatYUCCA8	FAD/NADPH-binding	9	14	6
		FMO-identify-4	152	162	11
		FAD/NADPH-binding	165	170	6
		FAD/NADPH-binding	177	182	6
Zlat_10020876	ZlatYUCCA12	FAD/NADPH-binding	9	14	6
		FMO-identify-4	152	162	11
		FAD/NADPH-binding	177	182	6
Zlat_10027383	ZlatYUCCA1	FAD/NADPH-binding	20	25	6
		FMO-identify-4	158	168	11
		FAD/NADPH-binding	183	188	6
Zlat_10029560	ZlatYUCCA6	FAD/NADPH-binding	15	20	6
		FAD/NADPH-binding	126	131	6
		FMO-identify-4	163	173	11
		FAD/NADPH-binding	188	193	6
Zlat_10029766	ZlatYUCCA4	FAD/NADPH-binding	50	55	6
		FMO-identify-4	202	212	11
		FAD/NADPH-binding	215	220	6
		FAD/NADPH-binding	227	232	6
Zlat_10038559	ZlatYUCCA9	FAD/NADPH-binding	76	81	6
		FMO-identify-4	219	229	11
		FAD/NADPH-binding	244	249	6
